# Supplementary material for: Neurotrophin Analog ENT-A044 Activates the p75 Neurotrophin Receptor, Regulating Neuronal Survival in a Cell Context-Dependent Manner
Source: Int J Mol Sci. 2023 Jul 20;24(14):11683. doi: 10.3390/ijms241411683 (PMC10380564; doi:10.3390/ijms241411683)
Supplement: Supplementary file 1 [file ijms-24-11683-s001.zip]

Archive with 1 entries (1 files):
- ijms-2491014-supplementary.pdf
